# Supplementary material for: Rationale and design of an investigator-initiated, multicenter, prospective open-label, randomized trial to evaluate the effect of ipragliflozin on endothelial dysfunction in type 2 diabetes and chronic kidney disease: the PROCEED trial
Source: Cardiovasc Diabetol. 2020 Jun 13;19:85. doi: 10.1186/s12933-020-01065-w (PMC7293776; doi:10.1186/s12933-020-01065-w)
Supplement: Supplementary file 1 — Additional file 1. Blood and urine examination. [file 12933_2020_1065_MOESM1_ESM.xlsx]

## Sheet: Additional File 1
	Additional File 1. Blood and urine examination
		Blood
		- Serum creatinine
		- Estimated glomerular filtration rate*
		- Uric acid
		- HbA1c
		- Fasting blood glucose
		- Fasting insulin
		- Homeostasis model assessment of insulin resistance†
		- Total cholesterol
		- High-density lipoprotein cholesterol
		- Triglycerides
		- Non-high-density lipoprotein cholesterol
		- Red blood cells
		- Hemoglobin
		- Hematocrit
		- Platelet
		- Aspartate transaminase
		- Alanine aminotransferase
		- Gamma-glutamyl transpeptidase
		- Fib-4 index‡
		Urine
		- Albumin-to-creatinine ratio
		- Protein-to-creatinine ratio
		- Liver-type fatty acid-binding protein
		- N-acetyl-beta-D-glucosaminidase
		- Beta2-microglobulin
		*Calculated using the following formula; 194 × serum creatinine-1.094 × age-0.287 (× 0.739 in females), †Calculated using the following formula; fasting insulin × fasting blood glucose/405, ‡Calculated using the following formula; [(AST×age)/(Platelet×√ALT)].
