# Supplementary material for: Rationale and design of an investigator-initiated, multicenter, prospective open-label, randomized trial to evaluate the effect of ipragliflozin on endothelial dysfunction in type 2 diabetes and chronic kidney disease: the PROCEED trial
Source: Cardiovasc Diabetol. 2020 Jun 13;19:85. doi: 10.1186/s12933-020-01065-w (PMC7293776; doi:10.1186/s12933-020-01065-w)
Supplement: Supplementary file 2 — Additional file 2. Trial organization. [file 12933_2020_1065_MOESM2_ESM.xlsx]

## Sheet: Additional File 2
	Additional File 2. Trial organization
	- Principal Investigator
			Koichi Node, Saga University, Saga, Japan
	- Research Investigators
			Hiroyuki Hirai, Shirakawa Kosei General Hospital, Fukushima, Japan
			Momoko Habu, University of Occupational and Environmental Health, Japan, Kitakyushu, Japan
			Kenji Koikawa, University of Occupational and Environmental Health, Japan, Kitakyushu, Japan
			Akira Kurozumi, Wakamatsu Hospital of the University of Occupational and Environmental Health, Japan, Kitakyushu, Japan
			Noritaka Machii, Fukushima Medical University, Fukushima, Japan
			Megumi Miyazaki, University of Occupational and Environmental Health, Japan, Kitakyushu, Japan
			Manabu Narisawa,University of Occupational and Environmental Health, Japan, Kitakyushu, Japan
			Kosuke Nishio, Wakamatsu Hospital of the University of Occupational and Environmental Health, Japan, Kitakyushu, Japan
			Yosuke Okada, University of Occupational and Environmental Health, Japan, Kitakyushu, Japan
			Takashi Otsuka, University of Occupational and Environmental Health, Japan, Kitakyushu, Japan
			Haruka Saito, Fukushima Medical University, Fukushima, Japan
			Michio Shimabukuro, Fukushima Medical University, Fukushima, Japan
			Satomi Sonoda, University of Occupational and Environmental Health, Japan, Kitakyushu, Japan
			Kazuhiro Sugimoto, Ohta General Hospital Foundation Ohta Nishinouchi Hospital, Fukushima, Japan
			Susumu Suzuki, Ohta General Hospital Foundation Ohta Nishinouchi Hospital, Fukushima, Japan
			Hayato Tanabe, Fukushima Medical University, Fukushima, Japan
			Kenichi Tanaka, University of Occupational and Environmental Health, Japan, Kitakyushu, Japan
			Akemi Tokutsu, University of Occupational and Environmental Health, Japan, Kitakyushu, Japan
			Keiichi Torimoto, University of Occupational and Environmental Health, Japan, Kitakyushu, Japan
			Fumi Uemura, University of Occupational and Environmental Health, Japan, Kitakyushu, Japan
	- Trial secretariat
			Atsushi Tanaka, Department of Cardiovascular Medicine, Saga University, Saga, Japan
			Satoshi Nakagawa, Translational Research Center for Medical Innovation, Kobe, Japan
	- Project management
			Eriko Nomura, Translational Research Center for Medical Innovation, Kobe, Japan
	- Statistical analysis
			Kenichiro Tanabe, Translational Research Center for Medical Innovation, Kobe, Japan
	- Data center and management
			Kazushige Yoshimura, Translational Research Center for Medical Innovation, Kobe, Japan
	- Monitoring
			Atsuhiko Kawamoto, Translational Research Center for Medical Innovation, Kobe, Japan
	- Operations audit
			Shigehiro Morichi, Translational Research Center for Medical Innovation, Kobe, Japan
